# Supplementary material for: Loss of Peter Pan (PPAN) Affects Mitochondrial Homeostasis and Autophagic Flux
Source: Cells. 2019 Aug 14;8(8):894. doi: 10.3390/cells8080894 (PMC6721654; doi:10.3390/cells8080894)
Supplement: Supplementary file 1 [file cells-08-00894-s001.zip]

Archive with 1 entries (1 files):
- proofed supplementary.docx
